# Supplementary material for: Qualitative Exploration of the ‘Rolling Unmasking Effect’ for Downwind Odor Dispersion from a Model Animal Source
Source: Int J Environ Res Public Health. 2021 Dec 11;18(24):13085. doi: 10.3390/ijerph182413085 (PMC8702010; doi:10.3390/ijerph182413085)
Supplement: Supplementary file 1 [file ijerph-18-13085-s001.zip]

Archive with 1 entries (1 files):
- ijerph-1426694-supplementary.pdf
